# Supplementary material for: Community state shifts driven by total carbon availability over resource complexity in a synthetic microbial community
Source: ISME Commun. 2026 May 29;6(1):ycag149. doi: 10.1093/ismeco/ycag149 (PMC13298641; doi:10.1093/ismeco/ycag149)
Supplement: Supplementary_material_ycag149 [file supplementary_material_ycag149.zip]

Archive with 2 entries (2 files):
- supplementary_revised_clean_copy.pdf
- SI_polished.pdf
